# Supplementary material for: Circ2Traits: a comprehensive database for circular RNA potentially associated with disease and traits
Source: Front Genet. 2013 Dec 10;4:283. doi: 10.3389/fgene.2013.00283 (PMC3857533; doi:10.3389/fgene.2013.00283)
Supplement: Supplementary file 1 [file DataSheet1.XLSX]

## Sheet: Supplementary file 1_disease_li
#Supplementary file 1 List of Diseases in circ2traits
#column 1: disease name
#column 2: whether or not a GO enrichment was found for protein coding genes putatively indirectly regulated by circRNAs in the disease
disease name	GO enrichment found
acute lymphoblastic leukemia	yes
acute myeloid leukemia	yes
acute promyelocytic leukemia	yes
adenoma	yes
adrenocortical carcinoma	no
Alzheimer's disease	no
anaplastic thyroid carcinoma	no
anxiety disorder	no
asthma	yes
autism spectrum disorder	no
B-cell chronic lymphocytic leukemia	yes
B-cell lymphoma	yes
Becker muscular dystrophy	yes
bladder cancer	yes
breast cancer	yes
Burkitt lymphoma	no
cardiac hypertrophy	no
cardiomyopathy	yes
Cerebellar neurodegeneration	yes
cervical cancer	yes
cholangiocarcinoma	yes
chronic lymphocytic leukemia	yes
chronic myeloid leukemia	yes
chronic pancreatitis	yes
colorectal cancer	yes
coronary artery disease	yes
dermatomyositis	yes
diarrhea predominant irritable bowel syndrome	yes
diffuse large B-cell lymphoma	yes
Down syndrome	yes
Duchenne muscular dystrophy	yes
endometrial cancer	yes
epithelial ovarian cancer	no
esophageal cancer	yes
facioscapulohumeral muscular dystrophy	no
follicular lymphoma	yes
gastric cancer	yes
glioblastoma	yes
glioblastoma multiforme	yes
glioma	yes
Glomerulosclerosis	no
hamartoma	yes
head and neck squamous cell carcinoma	yes
heart failure	yes
hepatocellular carcinoma	yes
Hodgkin's lymphoma	no
homozygous sickle cell disease	yes
Huntington's disease no	yes
Inclusion body myositis	yes
Insulinoma	no
Intrahepatic cholangiocarcinoma	no
kidney cancer	yes
Kidney Disease	yes
laryngeal carcinoma	yes
limb-girdle muscular dystrophies types 2A	no
lipoma	no
lung cancer	yes
malignant lymphoma	yes
malignant melanoma	yes
melanoma	yes
miyoshi myopathy	no
multiple myeloma	no
multiple sclerosis	yes
myeloproliferative disorder	yes
myocardial infarction	yes
myoma	no
nasopharyngeal carcinoma	no
nemaline myopathy	yes
neuroblastoma	yes
non-alcoholic fatty liver disease	yes
non-small cell lung cancer	yes
Oral Carcinoma	yes
ovarian cancer	yes
pancreatic cancer	yes
pancreatic ductal adenocarcinoma	yes
papillary thyroid carcinoma	yes
Parkinson's disease	no
PFV-1 infection	no
pituitary adenoma	no
Polycystic Kidney Disease	yes
Polycystic liver disease	no
polycythemia vera	yes
polymyositis	yes
primary biliary cirrhosis	yes
prostate cancer	yes
psoriasis	yes
pulmonary hypertension	yes
renal clear cell carcinoma	yes
retinitis pigmentosa	yes
retinoblastoma	yes
rhabdomyosarcoma	no
sarcoma	yes
schizophrenia	yes
sepsis	yes
squamous carcinoma	no
T-cell leukemia
testicular germ cell tumor	no
tongue squamous cell carcinoma	yes
type 2 diabetes	no
ulcerative colitis	yes
uterine leiomyoma	yes
uveal melanoma	yes
vascular disease	yes
vesicular stomatitis	no
Waldenstrom Macroglobulinemia	no

## Sheet: Supplementary file 2 
#Supplementary file 2 list of circular RNAs mapped to Traits associated SNPs
Data formatting:
#cloumn 1: circRNA
#column 2: traits associated SNPs (SNP:trait;chromosome;genomic coordinate)
hsa_circ_002012	rs17119280-? : Response to antipsychotic therapy (extrapyramidal side effects);chr1;59799161
hsa_circ_002139	rs2049805-T : Renal function-related traits (BUN);chr1;155194980
hsa_circ_001460	rs2049805-T : Renal function-related traits (BUN);chr1;155194980
hsa_circ_001934	rs67418890-? : Lipid metabolism phenotypes;chr1;161540857
hsa_circ_000550	rs12034598-A : Inflammatory biomarkers;chr1;207757515
hsa_circ_001817	rs3818361-? : Alzheimer's disease;chr1;207784968
hsa_circ_000566	rs12027542-A : Type 2 diabetes;chr1;233340154
hsa_circ_001550	rs10795917-? : Prostate cancer (gene x gene interaction);chr10;12051816
hsa_circ_001721	rs2924679-A : Obesity-related traits;chr11;68556782
hsa_circ_001748	rs72981516-T : Crohn's disease;chr11;72670900
hsa_circ_001981	rs11216185-G : Infantile hypertrophic pyloric stenosis;chr11;116782974
hsa_circ_001044	rs1994090-? : Parkinson's disease;chr12;40428561
hsa_circ_001844	rs1368578-A : Obesity-related traits;chr12;76476956
hsa_circ_000835	rs9535307-A : Obesity-related traits;chr13;50291842
hsa_circ_002164	rs10136766-A : IgG levels;chr14;106232585
hsa_circ_001627	rs10136766-A : IgG levels;chr14;106232585
hsa_circ_000849	rs916977-? : Iris color;chr15;28513364
hsa_circ_001848	rs4143844-? : Bipolar disorder and schizophrenia;chr15;62312840
hsa_circ_000853	rs1436958-G : IgG glycosylation;chr15;62338797
hsa_circ_000605	rs12050794-G : Metabolite levels (HVA/MHPG ratio);chr15;72169466
hsa_circ_000609	rs4984390-? : Drug-induced liver injury (flucloxacillin);chr15;94939508
hsa_circ_000873	rs559972-T : Platelet counts;chr17;27814496
hsa_circ_002150	rs2072153-C : Height;chr17;47390014
hsa_circ_001495	rs2569507-G : Obesity-related traits;chr19;10798904
hsa_circ_002169	rs56131196-A : Alzheimer's disease biomarkers;chr19;45422846
hsa_circ_001634	rs2014572-? : Hyperactive-impulsive symptoms;chr19;57760018
hsa_circ_001126	rs13538-G : Chronic kidney disease;chr2;73868328
hsa_circ_001128	rs7571971-? : Progressive supranuclear palsy;chr2;88895351
hsa_circ_001407	rs5743030-A : Subcutaneous adipose tissue;chr2;190678545
hsa_circ_001117	rs3768716-C : Neuroblastoma;chr2;215635794
hsa_circ_000917	rs7587476-T : Neuroblastoma;chr2;215653887
hsa_circ_001737	rs757978-T : Chronic lymphocytic leukemia;chr2;242371101
hsa_circ_000655	rs2281808-? : Type 1 diabetes;chr20;1610551
hsa_circ_001882	rs910873-T : Melanoma;chr20;33171772
hsa_circ_001503	rs11700462-G : IgG glycosylation;chr21;38817812
hsa_circ_001796	rs738722-T : Esophageal cancer and gastric cancer;chr22;29130012
hsa_circ_000919	rs2267138-? : Myopia (pathological);chr22;29793641
hsa_circ_002177	rs2267138-? : Myopia (pathological);chr22;29793641
hsa_circ_001284	rs5749446-T : Red blood cell traits;chr22;32880585
hsa_circ_001512	rs2293370-C : Primary biliary cirrhosis;chr3;119219934
hsa_circ_001293	rs4688011-T : Arthritis (juvenile idiopathic);chr3;119227247
hsa_circ_001829	rs4894535 -T : Corneal structure;chr3;171995605
hsa_circ_001520	rs6822297-G : Obesity-related traits;chr4;27000995
hsa_circ_001305	rs17021918-C : Prostate cancer;chr4;95562877
hsa_circ_001419	rs228614-G : Multiple sclerosis;chr4;103578637
hsa_circ_001770	rs2285714-T : Age-related macular degeneration;chr4;110638810
hsa_circ_001710	rs267759-A : Response to treatment for acute lymphoblastic leukemia;chr5;36137620
hsa_circ_002002	rs2963826-A : Obesity-related traits;chr5;59096923
hsa_circ_001863	rs3763048-C : IgG glycosylation;chr5;169461547
hsa_circ_001526	rs365132-T : Menopause (age at onset);chr5;176378574
hsa_circ_000744	rs806794-A : Height;chr6;26200677
hsa_circ_002165	rs3828840-? : Multiple sclerosis (OCB status);chr6;32520907
hsa_circ_001928	rs1847472-C : Inflammatory bowel disease;chr6;90973159
hsa_circ_002149	rs1847472-C : Inflammatory bowel disease;chr6;90973159
hsa_circ_001657	rs1107592-A : Autism spectrum disorder, attention deficit-hyperactivity disorder, bipolar disorder, major depressive disorder, and schizophrenia (combined);chr7;2041432
hsa_circ_001604	rs2721800-C : Autism spectrum disorder, attention deficit-hyperactivity disorder, bipolar disorder, major depressive disorder, and schizophrenia (combined);chr7;24692552
hsa_circ_001323	rs2721800-C : Autism spectrum disorder, attention deficit-hyperactivity disorder, bipolar disorder, major depressive disorder, and schizophrenia (combined);chr7;24692552
hsa_circ_001540	rs11984145-? : Cognitive performance;chr7;38835035
hsa_circ_001192	rs714052-? : Hypertriglyceridemia;chr7;72864869
hsa_circ_001325	rs17149161-A : Multiple sclerosis;chr7;75978229
hsa_circ_002006	rs2236496-T : Mean corpuscular volume;chr9;4844265
hsa_circ_001867	rs2472476-G : Obesity-related traits;chr9;107531956
hsa_circ_002004	rs10982156-T : End-stage coagulation;chr9;117088064
hsa_circ_000992	rs9408926-A : Immune reponse to smallpox (secreted IFN-alpha);chr9;123914874

## Sheet: Supplementary file 3
#Supplementary file 3 circular RNAs mapped to Ago interaction sites
Data formatting:
#cloumn 1: circRNA
#subsequent columns: Genomic coordinates of Ago binding sites mapped within circRNA
#last column: Number of Ago binding sites mapped within circRNA
hsa_circ_002136	1637689-1637714		1
hsa_circ_001621	1637689-1637714		1
hsa_circ_000809	21092638-21092668	1
hsa_circ_001228	21092638-21092668	1
hsa_circ_001845	40508339-40508375	1
hsa_circ_001576	78186706-78186748	78186176-78186216	2
hsa_circ_001013	100525280-100525318	100529686-100529715	2
hsa_circ_002057	117968893-117968933	117972429-117972455	117968271-117968294	117970163-117970194	4
hsa_circ_001022	117968893-117968933	117972429-117972455	117968271-117968294	117970163-117970194	4
hsa_circ_001364	212245178-212245216	1
hsa_circ_000566	233341444-233341468	233341498-233341535	233365673-233365699	233340925-233340984	233340620-233340661	233365816-233365838	233343813-233343837	233340066-233340110	8
hsa_circ_001665	899686-899736	905958-905994	2
hsa_circ_001349	15860309-15860340	15871255-15871278	2
hsa_circ_001836	15871255-15871278	1
hsa_circ_000522	35357769-35357809	35354072-35354094	2
hsa_circ_001008	105777185-105777226	1
hsa_circ_000793	3757041-3757064	1
hsa_circ_000818	32755186-32755210	32757477-32757500	2
hsa_circ_001475	51504499-51504526	51505585-51505631	51503278-51503315	51505654-51505676	4
hsa_circ_001790	31396291-31396313	1
hsa_circ_001684	31396291-31396313	1
hsa_circ_001481	31396291-31396313	1
hsa_circ_000871	1747519-1747542	1
hsa_circ_000873	27820246-27820323	27824963-27824997	27825919-27825951	3
hsa_circ_002101	28010388-28010420	1
hsa_circ_002049	45407122-45407151	1
hsa_circ_001083	59971238-59971266	59972173-59972212	2
hsa_circ_001084	59971238-59971266	59972173-59972212	2
hsa_circ_002032	9201686-9201714	1
hsa_circ_000886	19364028-19364054	1
hsa_circ_001393	42290664-42290689	42291672-42291678	42292049-42292055	42292182-42292188	42291986-42291992	42292049-42292055	42291672-42291678	42292182-42292188	42292049-42292055	42291986-42291992	42292049-42292055	42291672-42291678	42292050-42292056	42290957-42290963	42292139-42292145	42291226-42291232	42291335-42291341	42291226-42291232	42291335-42291341	42291335-42291341	42291226-42291232	42291335-42291341	42291226-42291232	42291335-42291341	42291226-42291232	42292049-42292055	42292049-42292055	42292049-42292055	42292049-42292055	42291050-42291056	42291050-42291056	42291050-42291056	42292260-42292266	42292745-42292751	14
hsa_circ_000892	10287916-10287944	1
hsa_circ_001760	11951897-11951926	1
hsa_circ_000267	17311321-17311346	1
hsa_circ_000898	44580923-44580952	44591491-44591514	44565716-44565754	44566379-44566429	44580622-44580653	44590638-44590662	44566849-44566887	7
hsa_circ_000284	45781187-45781228	1
hsa_circ_001101	47421968-47421993	47422421-47422449	47422077-47422105	3
hsa_circ_001102	53586334-53586453	53577933-53577985	53579298-53579337	53577622-53577646	53585501-53585536	53578029-53578054	53578070-53578103	53579385-53579414	8
hsa_circ_001702	45926039-45926061	1
hsa_circ_001799	53946734-53946782	1
hsa_circ_001274	2917080-2917117	1
hsa_circ_001997	30362098-30362129	1
hsa_circ_001764	50134854-50134878	50138161-50138193	2
hsa_circ_000701	23996389-23996467	23996977-23997000	23996263-23996290	3
hsa_circ_001892	47139851-47139888	47140507-47140534	2
hsa_circ_002109	47139851-47139888	47140507-47140534	2
hsa_circ_000368	49372470-49372500	49372540-49372570	2
hsa_circ_001145	52775372-52775421	1
hsa_circ_001297	57280348-57280393	57279145-57279217	57279221-57279253	57279972-57280004	57278867-57278899	5
hsa_circ_001418	71102576-71102608	71088669-71088696	71090924-71090945	71088371-71088377	71088371-71088377	4
hsa_circ_000937	195606382-195606405	1
hsa_circ_000700	197262636-197262664	197261809-197261853	197262328-197262354	197263079-197263126	197262161-197262193	197262255-197262261	197262255-197262261	197261741-197261747	197262376-197262382	197261741-197261747	197262376-197262382	197262231-197262237	197261736-197261742	197262252-197262258	197262252-197262258	197261736-197261742	12
hsa_circ_001298	1951209-1951270	1946462-1946491	1951300-1951331	3
hsa_circ_001710	36141027-36141053	1
hsa_circ_000726	39017773-39017802	39017805-39017833	2
hsa_circ_001169	39017773-39017802	39017805-39017833	2
hsa_circ_000955	40766136-40766162	1
hsa_circ_001925	43159114-43159148	1
hsa_circ_001428	77459661-77459718	1
hsa_circ_002123	131042691-131042715	131041383-131041453	131036333-131036357	3
hsa_circ_000418	139889334-139889380	1
hsa_circ_001525	175749328-175749360	1
hsa_circ_001742	179136372-179136403	179136733-179136765	2
hsa_circ_000744	26139889-26139958	26139807-26139859	26140225-26140322	26164601-26164682	26140000-26140043	26164347-26164413	26135106-26135209	26163947-26163997	26140062-26140153	26135256-26135298	26135302-26135329	26164491-26164538	26135341-26135415	26164238-26164277	26164047-26164092	26141330-26141373	26125252-26125258	26125243-26125249	26163959-26163965	26163950-26163956	26215632-26215638	26215623-26215629	26141313-26141319	26151447-26151453	26151438-26151444	26139812-26139818	26139803-26139809	27
hsa_circ_001318	26164601-26164682	26164347-26164413	26163947-26163997	26164491-26164538	26164238-26164277	26164047-26164092	26163959-26163965	26163950-26163956	8
hsa_circ_002093	26164601-26164682	26164347-26164413	26163947-26163997	26164491-26164538	26164238-26164277	26164047-26164092	26163959-26163965	26163950-26163956	8
hsa_circ_001899	42012381-42012411	1
hsa_circ_001319	79770195-79770226	1
hsa_circ_001314	150064806-150064838	1
hsa_circ_001175	157378931-157378958	1
hsa_circ_001946	158852118-158852151	158852152-158852204	158852069-158852101	3
hsa_circ_001657	2019329-2019352	1
hsa_circ_001659	8092981-8093025	8092997-8093003	8092996-8093002	8092996-8093002	3
hsa_circ_001865	32586979-32587014	1
hsa_circ_001189	35695844-35695867	1
hsa_circ_001193	91925904-91925932	1
hsa_circ_000989	56862132-56862158	1
hsa_circ_001194	130923539-130923613	130923264-130923305	130923391-130923415	130922999-130923046	4
hsa_circ_001328	145223291-145223319	145223538-145223581	145223336-145223360	3
hsa_circ_001783	37116423-37116447	1
hsa_circ_000762	135223959-135224005	135223303-135223326	2
hsa_circ_001210	106772261-106772288	106770787-106770836	2
total Ago interaction sites: 218.
frequency of Ago-binding sites per circRNA: 2.658

## Sheet: Supplementary file 4
#Supplementary file 4 Mapping of Ago interaction sites within circular RNAs with genomic variations
Data formatting:
#cloumn 1: circRNA
#subsequent columns: Genomic coordinates of SNPs within Ago binding sites mapped within circRNA (genomic coordinate of Ago binding site:genomic coordinate of SNP)
#last column: Number of Ago binding sites mapped within circRNA
hsa_circ_001845	40508339-40508375:40508345	1
hsa_circ_001013	100525280-100525318:100525308	1
hsa_circ_002057	117970163-117970194:117970178	117970163-117970194:117970183	2
hsa_circ_001022	117970163-117970194:117970178	117970163-117970194:117970183	2
hsa_circ_001364	212245178-212245216:212245197	212245178-212245216:212245211	2
hsa_circ_000566	233341444-233341468:233341449	233341444-233341468:233341450	233341498-233341535:233341501	233365673-233365699:233365695	233340925-233340984:233340976	5
hsa_circ_001665	905958-905994:905971	1
hsa_circ_001349	15860309-15860340:15860317	15860309-15860340:15860335	2
hsa_circ_000522	35357769-35357809:35357773	1
hsa_circ_000793	3757041-3757064:3757042	3757041-3757064:3757049	3757041-3757064:3757060	3757041-3757064:3757063	3757041-3757064:3757064	3757041-3757064:3757064	3757041-3757064:3757041	7
hsa_circ_000818	32757477-32757500:32757485	1
hsa_circ_001475	51505585-51505631:51505629	51503278-51503315:51503287	51505654-51505676:51505671	3
hsa_circ_000873	27820246-27820323:27820299	27824963-27824997:27824974	27825919-27825951:27825944	3
hsa_circ_001083	59972173-59972212:59972199	59972173-59972212:59972201	59972173-59972212:59972201	59972173-59972212:59972200	59972173-59972212:59972212	59972173-59972212:59972198	6
hsa_circ_001084	59972173-59972212:59972199	59972173-59972212:59972201	59972173-59972212:59972201	59972173-59972212:59972200	59972173-59972212:59972212	59972173-59972212:59972198	6
hsa_circ_001393	42292182-42292188:42292183	42292182-42292188:42292188	42292182-42292188:42292183	42292182-42292188:42292188	42292260-42292266:42292266	5
hsa_circ_000892	10287916-10287944:10287921	10287916-10287944:10287926	10287916-10287944:10287927	3
hsa_circ_000267	17311321-17311346:17311341	1
hsa_circ_000898	44580622-44580653:44580627	44590638-44590662:44590658	44590638-44590662:44590656	44590638-44590662:44590661	4
hsa_circ_001101	47422421-47422449:47422436	1
hsa_circ_001102	53586334-53586453:53586384	53586334-53586453:53586442	53578029-53578054:53578037	53579385-53579414:53579385	53579385-53579414:53579393	5
hsa_circ_001799	53946734-53946782:53946742	53946734-53946782:53946761	2
hsa_circ_001764	50138161-50138193:50138173	1
hsa_circ_000701	23996389-23996467:23996397	1
hsa_circ_001892	47139851-47139888:47139862	1
hsa_circ_002109	47139851-47139888:47139862	1
hsa_circ_001297	57279221-57279253:57279227	1
hsa_circ_000700	197262636-197262664:197262639	197262161-197262193:197262193	197262161-197262193:197262162	197262161-197262193:197262188	197262376-197262382:197262380	197262376-197262382:197262380	197262231-197262237:197262232	197262231-197262237:197262234	197262231-197262237:197262232	9
hsa_circ_001298	1946462-1946491:1946484	1951300-1951331:1951312	2
hsa_circ_001710	36141027-36141053:36141032	1
hsa_circ_000726	39017773-39017802:39017781	1
hsa_circ_001169	39017773-39017802:39017781	1
hsa_circ_001428	77459661-77459718:77459682	77459661-77459718:77459702	77459661-77459718:77459704	3
hsa_circ_002123	131042691-131042715:131042701	131041383-131041453:131041413	131041383-131041453:131041422	3
hsa_circ_001525	175749328-175749360:175749348	1
hsa_circ_001742	179136372-179136403:179136402	179136733-179136765:179136765	179136733-179136765:179136743	3
hsa_circ_000744	26139889-26139958:26139933	26139889-26139958:26139955	26139807-26139859:26139826	26139807-26139859:26139808	26140225-26140322:26140286	26140225-26140322:26140227	26140000-26140043:26140015	26164347-26164413:26164381	26164347-26164413:26164363	26164347-26164413:26164362	26135106-26135209:26135161	26163947-26163997:26163972	26140062-26140153:26140115	26140062-26140153:26140122	26140062-26140153:26140103	26140062-26140153:26140112	26140062-26140153:26140101	26140062-26140153:26140102	26140062-26140153:26140134	26140062-26140153:26140100	26140062-26140153:26140121	26140062-26140153:26140100	26164491-26164538:26164529	26164491-26164538:26164527	26125252-26125258:26125252	26125252-26125258:26125252	26139803-26139809:26139808	27
hsa_circ_001318	26164347-26164413:26164381	26164347-26164413:26164363	26164347-26164413:26164362	26163947-26163997:26163972	26164491-26164538:26164529	26164491-26164538:26164527	6
hsa_circ_002093	26164347-26164413:26164381	26164347-26164413:26164363	26164347-26164413:26164362	26163947-26163997:26163972	26164491-26164538:26164529	26164491-26164538:26164527	6
hsa_circ_001899	42012381-42012411:42012396	1
hsa_circ_001657	2019329-2019352:2019349	2019329-2019352:2019351	2
hsa_circ_001659	8092981-8093025:8093022	8092981-8093025:8093013	2
hsa_circ_001865	32586979-32587014:32587010	1
hsa_circ_001189	35695844-35695867:35695864	1
hsa_circ_000989	56862132-56862158:56862138	56862132-56862158:56862146	2
hsa_circ_001194	130923539-130923613:130923585	130923539-130923613:130923595	130923264-130923305:130923303	130923264-130923305:130923266	4
hsa_circ_001328	145223291-145223319:145223316	145223291-145223319:145223317	145223538-145223581:145223555	145223336-145223360:145223359	4
hsa_circ_000762	135223959-135224005:135223981	135223303-135223326:135223324	2
hsa_circ_001210	106772261-106772288:106772271	106770787-106770836:106770829	2
